# Supplementary material for: Leukemia-Induced Cellular Senescence and Stemness Alterations in Mesenchymal Stem Cells Are Reversible upon Withdrawal of B-Cell Acute Lymphoblastic Leukemia Cells
Source: Int J Mol Sci. 2021 Jul 29;22(15):8166. doi: 10.3390/ijms22158166 (PMC8348535; doi:10.3390/ijms22158166)
Supplement: Supplementary file 1 [file ijms-22-08166-s001.zip]

Archive with 1 entries (1 files):
- ijms-1269256-supplementary.pdf
